# Supplementary material for: 3-Amino-1-methyl­pyrazin-1-ium chloride
Source: Acta Crystallogr Sect E Struct Rep Online. 2009 Dec 4;66(Pt 1):o61. doi: 10.1107/S1600536809051265 (PMC2980274; doi:10.1107/S1600536809051265)
Supplement: Supplementary file 2 [file e-66-00o61-Isup2.hkl]

# 
# h,k,l, Fc-squared, Fo-squared, sigma(Fo-squared) and status flag 
# 
data_I
_shelx_title ' k08109a in Pbca' 
_shelx_refln_list_code          4 
_shelx_F_calc_maximum      135.31 
_exptl_crystal_F_000       608.00 
_reflns_d_resolution_high  0.7705 
 
loop_ 
 _symmetry_equiv_pos_as_xyz 
 'x, y, z' 
 '-x+1/2, -y, z+1/2' 
 'x+1/2, -y+1/2, -z' 
 '-x, y+1/2, -z+1/2' 
 '-x, -y, -z' 
 'x-1/2, y, -z-1/2' 
 '-x-1/2, y-1/2, z' 
 'x, -y-1/2, z-1/2' 
 
_cell_length_a    11.3164 
_cell_length_b     9.5029 
_cell_length_c    12.3877 
_cell_angle_alpha  90.000 
_cell_angle_beta   90.000 
_cell_angle_gamma  90.000 
 
_shelx_F_squared_multiplier     1.000 
 
loop_ 
 _refln_index_h 
 _refln_index_k 
 _refln_index_l 
 _refln_F_squared_calc 
 _refln_F_squared_meas 
 _refln_F_squared_sigma 
 _refln_observed_status 
   2   0   0       77.77       40.23      2.34 o 
   4   0   0    18308.09    17702.94    292.68 o 
   6   0   0     1900.42     1733.68     35.53 o 
   8   0   0     2080.09     2179.70     53.29 o 
  10   0   0     2194.50     2265.77     82.92 o 
  12   0   0        8.26       -1.08     15.78 o 
  14   0   0      229.29      190.46     32.47 o 
   2   1   0      790.60      709.44     13.32 o 
   4   1   0     6104.80     5969.88     85.56 o 
   6   1   0     1413.83     1353.71     24.57 o 
   8   1   0     1605.04     1573.89     31.85 o 
  10   1   0     3884.10     4292.27     86.79 o 
  12   1   0      450.46      462.50     49.05 o 
  14   1   0     1331.36     1598.46     80.83 o 
   0   2   0      252.18      309.41     14.70 o 
   2   2   0      286.17      297.65      7.13 o 
   4   2   0    16364.52    16263.10    242.39 o 
   6   2   0      465.47      421.38     10.51 o 
   8   2   0      671.08      684.45     16.53 o 
  10   2   0      492.88      465.69     16.64 o 
  12   2   0       62.67       35.15     10.94 o 
  14   2   0       13.17       -4.21     27.69 o 
   2   3   0        2.88        4.34      1.53 o 
   4   3   0      318.72      328.62      8.25 o 
   6   3   0     3027.46     3110.72     50.68 o 
   8   3   0      155.12      134.10      8.44 o 
  10   3   0      274.92      295.01     16.91 o 
  12   3   0       69.17       53.76     12.60 o 
  14   3   0      316.31      317.15     89.32 o 
   0   4   0     2283.60     2276.23     77.24 o 
   2   4   0      396.92      410.44      9.54 o 
   4   4   0        3.68       11.04      2.40 o 
   6   4   0       59.06       68.13      5.95 o 
   8   4   0      219.90      197.73      7.47 o 
  10   4   0        0.74       -5.38      5.38 o 
  12   4   0      298.50      308.94     22.93 o 
   2   5   0      440.83      490.60     12.10 o 
   4   5   0        9.37        1.15      6.44 o 
   6   5   0       34.51       28.84      2.68 o 
   8   5   0       65.14       43.32      4.07 o 
  10   5   0        8.35       -1.54      5.32 o 
  12   5   0      387.46      422.99     35.60 o 
   0   6   0      601.79      618.69     22.06 o 
   2   6   0        2.67        2.96      1.64 o 
   4   6   0       30.85       13.79      7.00 o 
   6   6   0       76.42       61.39     17.91 o 
   8   6   0      601.40      601.66     14.71 o 
  10   6   0      195.16      154.84     33.32 o 
  12   6   0        0.00       -1.38     20.34 o 
   2   7   0       18.04       12.97      3.20 o 
   4   7   0      242.62      207.95     14.04 o 
   6   7   0      354.23      315.53     19.13 o 
   8   7   0      136.54      103.08     27.28 o 
  10   7   0      437.62      447.24     36.37 o 
  12   7   0      103.82       55.27     54.78 o 
   0   8   0      847.54      862.11     35.06 o 
   2   8   0     1968.58     2260.39     45.25 o 
   4   8   0     1365.56     1487.55     49.87 o 
   6   8   0      862.35      918.53     70.97 o 
   8   8   0      483.11      484.43     36.65 o 
  10   8   0       16.22       30.45     26.60 o 
   2   9   0      174.91      177.72      9.05 o 
   4   9   0      626.82      657.23     34.90 o 
   6   9   0       70.20       61.94     12.18 o 
   8   9   0     1152.25     1314.20     86.35 o 
  10   9   0      318.31      317.71     48.79 o 
   0  10   0     1229.71     1316.69     68.45 o 
   2  10   0     1603.26     1670.38    105.23 o 
   4  10   0       81.42       78.23     21.18 o 
   6  10   0      375.39      381.72     33.67 o 
   8  10   0      124.96      113.24     32.01 o 
   2  11   0       35.49       21.58      9.99 o 
   4  11   0       27.05       19.82     15.46 o 
   6  11   0      409.81      415.77     46.26 o 
   0  12   0      206.55      192.72     40.40 o 
   2  12   0      695.15      677.63     74.35 o 
   1   1   1        5.08       15.03      0.73 o 
   2   1   1     4173.12     3943.76     43.90 o 
   3   1   1      326.17      322.59      5.05 o 
   4   1   1      189.00      173.25      3.54 o 
   5   1   1      371.68      338.75      5.66 o 
   6   1   1     2413.93     2619.44     28.85 o 
   7   1   1        5.68        6.95      2.07 o 
   8   1   1      568.09      565.47     10.48 o 
   9   1   1      111.94      109.16      7.22 o 
  10   1   1        0.64       -4.02      4.02 o 
  11   1   1      225.85      217.56     11.39 o 
  12   1   1        1.78       -4.15      7.12 o 
  13   1   1        3.01       12.33     11.25 o 
  14   1   1       13.74       -0.82     14.96 o 
   0   2   1     7391.48     7067.45    106.60 o 
   1   2   1        0.32       -0.35      0.51 o 
   2   2   1    17235.40    16553.26    208.24 o 
   3   2   1      688.47      666.43      9.66 o 
   4   2   1      461.27      451.39      7.56 o 
   5   2   1      836.88      802.34     10.98 o 
   6   2   1      939.13     1004.95     14.23 o 
   7   2   1      213.18      193.71      5.68 o 
   8   2   1      189.81      186.29      6.18 o 
   9   2   1     1019.08     1065.03     17.83 o 
  10   2   1       43.84       39.16      4.77 o 
  11   2   1      172.40      152.47      8.56 o 
  12   2   1      346.22      355.83     22.80 o 
  13   2   1      353.09      338.40     17.95 o 
  14   2   1        0.01       -7.19     11.37 o 
   1   3   1    10437.91    10266.61    114.44 o 
   2   3   1     4452.78     4634.89     68.53 o 
   3   3   1      678.82      584.15     27.75 o 
   4   3   1       14.85       23.61      1.94 o 
   5   3   1     3211.21     3231.15     38.53 o 
   6   3   1       22.85        6.85      1.96 o 
   7   3   1      253.16      221.57      6.55 o 
   8   3   1       50.31       48.48      4.13 o 
   9   3   1      247.19      230.14      7.36 o 
  10   3   1       44.97       41.24      4.38 o 
  11   3   1      126.05      106.55     10.99 o 
  12   3   1     1276.86     1414.25     40.02 o 
  13   3   1       48.95       30.96     13.28 o 
  14   3   1       32.50       31.78     12.28 o 
   0   4   1        2.39       -0.54      1.61 o 
   1   4   1     1183.75     1210.60     16.35 o 
   2   4   1     1170.37     1130.04     18.96 o 
   3   4   1        6.02        0.11      2.07 o 
   4   4   1      747.57      784.41     15.32 o 
   5   4   1     2756.22     2906.26     35.69 o 
   6   4   1        0.18       -0.29      1.99 o 
   7   4   1     1018.10     1002.35     16.85 o 
   8   4   1      115.93      108.62      4.89 o 
   9   4   1     1644.07     1793.36     27.65 o 
  10   4   1        1.20        7.11      3.58 o 
  11   4   1     1019.25     1115.86     27.97 o 
  12   4   1      197.80      175.47     21.61 o 
  13   4   1      592.39      738.65     49.42 o 
   1   5   1     2814.30     2845.77     35.45 o 
   2   5   1      200.96      211.82      6.02 o 
   3   5   1     6711.90     7066.44     96.45 o 
   4   5   1      261.34      267.25      6.99 o 
   5   5   1     1814.85     1832.11     28.03 o 
   6   5   1        0.81        1.97      2.61 o 
   7   5   1     1405.55     1450.10     23.93 o 
   8   5   1      601.38      612.54     11.54 o 
   9   5   1      174.33      175.01      7.47 o 
  10   5   1      102.34       82.22      6.04 o 
  11   5   1        1.18       10.12      6.67 o 
  12   5   1        6.48      -11.95     11.95 o 
  13   5   1       14.36       15.83     13.70 o 
   0   6   1      369.59      359.39     10.09 o 
   1   6   1      243.82      221.73      6.64 o 
   2   6   1      344.94      329.69     10.36 o 
   3   6   1      150.53      155.43      7.10 o 
   4   6   1      385.28      385.70      8.40 o 
   5   6   1      950.39      966.48     23.77 o 
   6   6   1      446.39      456.66     11.08 o 
   7   6   1      716.64      740.19     14.29 o 
   8   6   1        1.39        4.44      4.91 o 
   9   6   1     1094.99     1226.84     24.45 o 
  10   6   1       75.03       54.97      6.96 o 
  11   6   1      459.69      512.89     26.77 o 
  12   6   1        2.07       -1.18     13.77 o 
   1   7   1     2317.38     2457.94     31.90 o 
   2   7   1      100.16      106.90      5.26 o 
   3   7   1      301.66      276.58     10.91 o 
   4   7   1       29.11       21.24      5.10 o 
   5   7   1      719.93      733.01     18.55 o 
   6   7   1      383.26      379.19     12.85 o 
   7   7   1      113.34      100.78     13.19 o 
   8   7   1        6.45       -8.04      9.55 o 
   9   7   1      147.12      124.17     22.32 o 
  10   7   1      179.03      149.07     24.59 o 
  11   7   1       15.89       13.73     14.59 o 
  12   7   1       45.07       52.27     24.25 o 
   0   8   1      363.32      385.46     14.59 o 
   1   8   1       36.62       26.14      2.79 o 
   2   8   1       15.57        9.92      2.46 o 
   3   8   1       77.68       76.27      6.08 o 
   4   8   1      310.44      293.03     11.46 o 
   5   8   1      209.99      183.22     10.37 o 
   6   8   1      178.60      175.48     15.37 o 
   7   8   1      121.34      104.50     11.87 o 
   8   8   1       25.76       12.44     10.06 o 
   9   8   1      323.91      337.24     22.17 o 
  10   8   1      124.32      105.70     19.89 o 
  11   8   1      104.46       89.68     18.95 o 
   1   9   1       61.02       40.99      3.63 o 
   2   9   1      179.54      187.40      8.45 o 
   3   9   1      503.74      526.97     17.35 o 
   4   9   1       44.40       19.25      6.04 o 
   5   9   1       68.77       63.08      9.35 o 
   6   9   1        0.06       -7.24      7.24 o 
   7   9   1      146.86      168.04     20.90 o 
   8   9   1       12.79       40.64     21.79 o 
   9   9   1       11.47       -9.80     13.22 o 
  10   9   1       85.70       28.17     26.51 o 
   0  10   1       49.60       38.82      7.79 o 
   1  10   1       46.76       34.46      6.41 o 
   2  10   1       91.11       83.31      9.18 o 
   3  10   1       59.85       66.91     16.53 o 
   4  10   1       95.20       67.85     15.93 o 
   5  10   1       37.91       40.34     10.70 o 
   6  10   1        7.71      -13.28     13.28 o 
   7  10   1        0.06       25.74     21.27 o 
   8  10   1       13.23       11.47     18.62 o 
   1  11   1        7.31        4.49     12.10 o 
   2  11   1      116.26       98.91     11.52 o 
   3  11   1       72.84       85.61      9.79 o 
   4  11   1        5.65        2.38     11.69 o 
   5  11   1       11.93      -10.24     15.09 o 
   6  11   1      119.99       87.04     16.47 o 
   0  12   1      151.69       88.82     24.87 o 
   1  12   1        3.65       11.03     12.86 o 
   2  12   1       68.21       59.08     14.16 o 
   3  12   1       45.01       36.36     26.76 o 
   0   0   2     4796.51     4366.85    109.54 o 
   1   0   2     1382.70     1416.80     28.19 o 
   2   0   2     8120.20     8236.56    141.89 o 
   3   0   2     1677.75     1732.25     31.16 o 
   4   0   2     4784.68     4784.44     78.83 o 
   5   0   2      337.49      415.70     12.43 o 
   6   0   2     2421.69     2417.19     40.19 o 
   7   0   2     3684.28     3709.02     58.26 o 
   8   0   2       71.35       49.52      4.88 o 
   9   0   2      227.20      226.01     11.98 o 
  10   0   2      319.43      314.74     12.35 o 
  11   0   2     1806.86     1916.17     51.35 o 
  12   0   2      117.22      104.66     28.27 o 
  13   0   2      153.12       93.49     20.71 o 
  14   0   2        8.46       18.41     18.08 o 
   1   1   2      744.18      814.83     11.13 o 
   2   1   2      226.78      245.24      4.54 o 
   3   1   2     5727.80     5723.11     65.90 o 
   4   1   2      153.29      137.79      3.38 o 
   5   1   2        0.84        2.80      1.38 o 
   6   1   2     2273.77     2264.70     25.19 o 
   7   1   2     1381.21     1355.36     17.23 o 
   8   1   2     1538.38     1541.52     21.03 o 
   9   1   2       54.60       52.29      4.41 o 
  10   1   2      218.78      213.96      9.24 o 
  11   1   2       72.52       64.15     10.23 o 
  12   1   2     1207.17     1316.22     39.65 o 
  13   1   2       47.80       23.27     13.88 o 
  14   1   2      145.67      138.42     17.85 o 
   0   2   2    12374.08    11971.15    165.37 o 
   1   2   2    10601.41    10221.00    100.66 o 
   2   2   2    11093.05    10922.09    106.84 o 
   3   2   2     4551.06     4706.42     53.41 o 
   4   2   2      444.28      362.98      6.76 o 
   5   2   2       67.32       48.78      2.89 o 
   6   2   2      216.14      169.88      4.85 o 
   7   2   2     1757.55     1842.68     23.16 o 
   8   2   2     1567.41     1588.35     21.94 o 
   9   2   2      672.90      675.68     13.99 o 
  10   2   2      252.95      240.42      8.20 o 
  11   2   2      518.57      528.24     15.96 o 
  12   2   2        1.39       -8.08      8.54 o 
  13   2   2       31.61       33.26     11.98 o 
  14   2   2       79.33       56.79     14.31 o 
   1   3   2     6456.83     6377.88     68.00 o 
   2   3   2     2085.03     2143.59     24.46 o 
   3   3   2      608.51      594.70      8.29 o 
   4   3   2      593.05      615.17      9.75 o 
   5   3   2     2049.33     2185.45     27.91 o 
   6   3   2      112.87       78.63      4.03 o 
   7   3   2      225.24      219.03      6.17 o 
   8   3   2      413.55      422.80     10.39 o 
   9   3   2      452.05      428.72     10.62 o 
  10   3   2     1018.96     1086.07     22.08 o 
  11   3   2       16.15        9.07      7.88 o 
  12   3   2      332.49      350.03     16.32 o 
  13   3   2        0.40       -7.49      8.59 o 
  14   3   2      117.24       83.00     15.76 o 
   0   4   2     3044.66     2979.47     49.28 o 
   1   4   2        3.15        2.80      1.52 o 
   2   4   2      167.57      189.53      4.43 o 
   3   4   2     1740.88     1782.98     26.35 o 
   4   4   2     1746.54     1809.02     73.93 o 
   5   4   2      204.62      224.93      6.33 o 
   6   4   2      606.76      633.80     11.06 o 
   7   4   2      157.37      149.81      5.44 o 
   8   4   2        0.02       -0.50      2.94 o 
   9   4   2       14.84        2.88      3.86 o 
  10   4   2       11.91       15.76      5.66 o 
  11   4   2      283.55      275.15     13.91 o 
  12   4   2       21.47       12.11      7.58 o 
  13   4   2       80.45       60.58     13.21 o 
   1   5   2      111.73      124.84      5.69 o 
   2   5   2      558.99      611.50     10.42 o 
   3   5   2       76.89       69.86      3.40 o 
   4   5   2       33.83       26.54      3.74 o 
   5   5   2        0.00       -0.13      2.35 o 
   6   5   2       29.92       29.16      4.24 o 
   7   5   2       34.58       26.98      4.14 o 
   8   5   2       28.14       21.30      3.21 o 
   9   5   2       42.35       31.58      3.59 o 
  10   5   2       19.64       12.91      3.76 o 
  11   5   2        5.97       -2.31      7.37 o 
  12   5   2      227.99      220.40     18.56 o 
  13   5   2       25.94      -12.13     15.20 o 
   0   6   2       55.80       54.82      4.81 o 
   1   6   2      634.68      676.77     11.20 o 
   2   6   2     1647.69     1773.98     24.92 o 
   3   6   2      323.90      321.94      8.03 o 
   4   6   2       32.15       18.75      2.56 o 
   5   6   2        1.71        4.26      2.17 o 
   6   6   2      321.02      322.11      9.16 o 
   7   6   2       28.39       18.25      3.94 o 
   8   6   2      291.06      276.30     11.11 o 
   9   6   2       29.10       31.21      7.33 o 
  10   6   2       22.70       15.02      7.59 o 
  11   6   2       59.16       35.82     13.45 o 
  12   6   2        0.93       -1.70     13.42 o 
   1   7   2      370.86      374.34      9.40 o 
   2   7   2      105.14      101.03      4.56 o 
   3   7   2      198.62      201.65      6.86 o 
   4   7   2       49.65       37.02      3.47 o 
   5   7   2      133.55      123.01     10.17 o 
   6   7   2      178.45      192.31      6.84 o 
   7   7   2       39.73       30.50      5.82 o 
   8   7   2      303.29      303.55     21.63 o 
   9   7   2       69.43       60.08     14.16 o 
  10   7   2       69.17       52.16     14.06 o 
  11   7   2        1.06      -10.65     12.19 o 
   0   8   2      563.39      579.72     16.91 o 
   1   8   2        3.52       -1.24      2.82 o 
   2   8   2      577.16      598.82     13.58 o 
   3   8   2       91.50       87.02      5.01 o 
   4   8   2      280.13      273.36     10.62 o 
   5   8   2      454.76      485.76     15.77 o 
   6   8   2       43.61       38.03      6.75 o 
   7   8   2       83.93       65.83     11.46 o 
   8   8   2       28.02       19.59     11.09 o 
   9   8   2      337.25      365.64     28.13 o 
  10   8   2       22.94        4.04     13.41 o 
  11   8   2       10.29        6.92     16.14 o 
   1   9   2      144.33      134.30      5.81 o 
   2   9   2        0.81       -2.18      4.11 o 
   3   9   2      356.71      359.33     10.55 o 
   4   9   2      156.24      144.07     15.88 o 
   5   9   2      131.77      117.45     11.84 o 
   6   9   2      438.28      420.08     18.82 o 
   7   9   2       55.39       46.51     11.98 o 
   8   9   2      203.71      197.61     19.11 o 
   9   9   2        5.37       16.26     14.47 o 
   0  10   2      962.40     1042.48     39.03 o 
   1  10   2      291.55      298.59     14.34 o 
   2  10   2      124.29      138.14     12.75 o 
   3  10   2       33.94       31.84      8.48 o 
   4  10   2     1036.92     1145.27     35.75 o 
   5  10   2      149.93      133.36     14.63 o 
   6  10   2      364.46      376.36     23.69 o 
   7  10   2       97.30       75.72     25.75 o 
   8  10   2       10.01        3.21     16.03 o 
   1  11   2      657.93      715.98     35.48 o 
   2  11   2       57.35       24.11     17.11 o 
   3  11   2      106.33      102.69     15.13 o 
   4  11   2      149.13      151.57     15.76 o 
   5  11   2      455.74      494.93     26.92 o 
   6  11   2       96.19       89.32     16.53 o 
   0  12   2     1111.37     1098.04     61.01 o 
   1  12   2       62.31       39.72     13.98 o 
   2  12   2      152.53      133.21     19.23 o 
   1   1   3     4019.62     3828.55     51.15 o 
   2   1   3      754.15      724.18     12.13 o 
   3   1   3     2788.92     2858.78     34.92 o 
   4   1   3     1347.26     1403.50     18.67 o 
   5   1   3       37.25       44.46      2.84 o 
   6   1   3      159.58      182.97      4.74 o 
   7   1   3      783.11      840.50     12.71 o 
   8   1   3      104.35       88.87      4.30 o 
   9   1   3       25.93       18.44      3.83 o 
  10   1   3     1137.11     1188.82     21.44 o 
  11   1   3      527.42      474.10     15.59 o 
  12   1   3        0.09       -4.91      7.38 o 
  13   1   3        0.03        3.47      9.34 o 
  14   1   3       87.25       47.95     16.61 o 
   0   2   3     7357.65     7529.48    108.77 o 
   1   2   3      113.94      117.74      2.97 o 
   2   2   3      790.21      762.95     10.85 o 
   3   2   3        0.93       -1.16      1.24 o 
   4   2   3      269.66      143.12     23.25 o 
   5   2   3      101.52       90.59      4.36 o 
   6   2   3      705.33      714.59     11.98 o 
   7   2   3     1490.53     1476.24     20.80 o 
   8   2   3      114.56       92.20      4.88 o 
   9   2   3        1.75       -1.04      3.74 o 
  10   2   3      182.05      179.37      7.53 o 
  11   2   3      431.28      462.95     21.93 o 
  12   2   3       54.34       25.95     15.75 o 
  13   2   3      116.31       95.46     16.40 o 
  14   2   3       41.43       18.00     19.25 o 
   1   3   3       19.05       19.32      1.63 o 
   2   3   3        0.05        0.43      1.11 o 
   3   3   3     4841.20     4973.45     61.61 o 
   4   3   3      169.58      144.64      4.68 o 
   5   3   3      147.54      117.06      6.23 o 
   6   3   3     1362.95     1388.26     21.88 o 
   7   3   3     1112.00     1172.72     17.50 o 
   8   3   3     1095.13     1151.97     18.16 o 
   9   3   3       53.52       43.13      4.23 o 
  10   3   3      742.15      750.76     20.76 o 
  11   3   3       37.75       24.10      6.02 o 
  12   3   3      157.00      156.47     12.73 o 
  13   3   3        9.41        5.05      9.70 o 
   0   4   3     6103.73     6376.25    100.23 o 
   1   4   3       84.42       75.07      3.23 o 
   2   4   3     1567.19     1463.46     18.68 o 
   3   4   3     1430.22     1452.21     19.95 o 
   4   4   3     4664.61     4860.25     56.04 o 
   5   4   3       20.47       29.64      2.74 o 
   6   4   3     1810.72     1815.40     25.49 o 
   7   4   3      547.90      578.31     12.17 o 
   8   4   3        0.22       -2.26      2.73 o 
   9   4   3      139.79      126.19      6.40 o 
  10   4   3      316.03      282.97     11.20 o 
  11   4   3      250.04      266.96     14.13 o 
  12   4   3       11.52       18.96      8.77 o 
  13   4   3      129.49      142.27     20.53 o 
   1   5   3     2913.39     3069.45     37.22 o 
   2   5   3       26.67       26.80      2.09 o 
   3   5   3        1.24       -0.66      0.66 o 
   4   5   3     2866.67     2951.89     42.70 o 
   5   5   3       19.18       14.93      3.29 o 
   6   5   3      386.07      376.89     10.75 o 
   7   5   3        7.66        3.14      2.18 o 
   8   5   3     1002.90     1066.00     24.48 o 
   9   5   3      233.56      218.27      8.17 o 
  10   5   3      778.49      858.18     23.21 o 
  11   5   3       17.71       11.25      8.18 o 
  12   5   3      443.39      459.48     33.09 o 
  13   5   3      142.40      143.97     18.10 o 
   0   6   3      951.92      821.51     18.75 o 
   1   6   3        1.88       -1.19      1.72 o 
   2   6   3     3907.62     4066.64     52.14 o 
   3   6   3      194.67      175.97      7.13 o 
   4   6   3      344.74      304.56      8.85 o 
   5   6   3      226.23      214.05      7.08 o 
   6   6   3     1025.06     1091.65     22.33 o 
   7   6   3      383.30      369.81     13.95 o 
   8   6   3      198.40      197.57     12.58 o 
   9   6   3      290.82      282.70     14.18 o 
  10   6   3       81.17       84.64     10.13 o 
  11   6   3      340.10      336.60     24.76 o 
  12   6   3        2.28        4.01     12.72 o 
   1   7   3      211.19      191.12      6.21 o 
   2   7   3      561.95      584.77     11.06 o 
   3   7   3     1467.15     1611.52     28.71 o 
   4   7   3        7.44        4.58      3.55 o 
   5   7   3     1610.15     1681.79     32.09 o 
   6   7   3      562.19      606.55     19.77 o 
   7   7   3      283.83      262.81     12.21 o 
   8   7   3      511.09      545.34     17.93 o 
   9   7   3       10.37       -1.19     10.12 o 
  10   7   3      239.38      231.94     20.93 o 
  11   7   3        4.32       12.33     13.47 o 
   0   8   3       10.59        4.45      3.93 o 
   1   8   3        0.58        1.51      3.00 o 
   2   8   3     1863.14     2101.76     30.19 o 
   3   8   3        3.39        1.32      6.15 o 
   4   8   3        3.71       -2.64      2.64 o 
   5   8   3      198.67      193.35      7.85 o 
   6   8   3      290.38      293.97     14.35 o 
   7   8   3      101.83       90.83     18.46 o 
   8   8   3      131.79      135.53     20.01 o 
   9   8   3       78.79       67.00     13.91 o 
  10   8   3        4.09       -1.56     12.83 o 
   1   9   3      258.92      255.86      8.42 o 
   2   9   3        1.59        3.08      3.74 o 
   3   9   3      151.47      150.42      7.65 o 
   4   9   3      118.11      102.68     10.50 o 
   5   9   3        4.37        7.69      7.77 o 
   6   9   3        1.59        6.81      9.59 o 
   7   9   3       53.38       35.76     12.51 o 
   8   9   3       62.53       60.09     12.53 o 
   9   9   3       68.23       63.13     19.43 o 
   0  10   3       70.03       61.73      9.45 o 
   1  10   3        6.94       -0.67      5.90 o 
   2  10   3       47.37       31.00      6.32 o 
   3  10   3       75.20       65.93     14.07 o 
   4  10   3       12.49       12.02      8.86 o 
   5  10   3       38.46       26.76     10.85 o 
   6  10   3       26.77        2.56     12.53 o 
   7  10   3       30.34      -15.70     15.70 o 
   8  10   3       15.53       36.81     20.53 o 
   1  11   3      107.46       40.95     11.22 o 
   2  11   3       33.86       37.35      9.53 o 
   3  11   3        2.31       -8.68      8.68 o 
   4  11   3       51.37       28.70     12.75 o 
   5  11   3        0.83       -3.06     13.18 o 
   6  11   3        1.66        3.18     16.45 o 
   0  12   3       39.52       43.74     34.36 o 
   1  12   3       27.35        8.96     18.61 o 
   2  12   3      126.75       75.29     30.05 o 
   0   0   4      870.78      834.96     26.27 o 
   1   0   4       61.99       53.12      3.97 o 
   2   0   4     3859.37     4100.07     76.58 o 
   3   0   4      653.16      587.64     21.60 o 
   4   0   4     1372.16     1702.68     31.79 o 
   5   0   4     2501.82     2430.52     44.16 o 
   6   0   4      290.25      280.90     10.35 o 
   7   0   4     2574.29     2698.20     53.31 o 
   8   0   4       21.75       23.62      4.78 o 
   9   0   4     4047.24     4490.97     81.37 o 
  10   0   4       94.99       85.55     10.48 o 
  11   0   4     1244.92     1317.15     41.38 o 
  12   0   4      154.62      145.45     18.28 o 
  13   0   4      450.43      516.92     64.84 o 
  14   0   4        1.25        0.26     18.07 o 
   1   1   4    14469.00    14226.95    165.31 o 
   2   1   4      137.22      121.68      3.95 o 
   3   1   4     3367.09     3176.67     41.75 o 
   4   1   4      169.02      165.67      7.05 o 
   5   1   4     6001.07     6408.81     80.08 o 
   6   1   4       21.83       13.76      2.86 o 
   7   1   4      576.07      522.90      9.90 o 
   8   1   4       28.74       34.13      3.57 o 
   9   1   4      910.85      946.43     16.02 o 
  10   1   4      311.68      301.09     13.90 o 
  11   1   4       22.70       23.27      5.81 o 
  12   1   4        9.88        5.44      7.61 o 
  13   1   4       16.48       17.54     12.77 o 
  14   1   4       30.15       12.64     13.79 o 
   0   2   4      893.04      955.89     19.62 o 
   1   2   4       26.19       26.79      2.09 o 
   2   2   4      196.35      194.46      4.41 o 
   3   2   4     2125.95     2102.51     26.01 o 
   4   2   4      119.59      120.84      3.80 o 
   5   2   4     1343.71     1350.81     19.66 o 
   6   2   4     1490.20     1524.53     22.33 o 
   7   2   4       93.61       64.32      4.73 o 
   8   2   4      663.15      681.10     12.61 o 
   9   2   4      739.62      813.45     16.02 o 
  10   2   4      391.55      364.38     12.27 o 
  11   2   4      901.36      953.14     42.85 o 
  12   2   4       36.11       32.61      9.41 o 
  13   2   4      528.89      597.59     25.85 o 
  14   2   4       35.76       16.41     14.99 o 
   1   3   4      148.21      124.71      3.57 o 
   2   3   4      399.66      419.52      7.32 o 
   3   3   4      987.21      966.09     15.43 o 
   4   3   4      304.90      297.48      6.13 o 
   5   3   4      312.26      248.93      7.29 o 
   6   3   4        1.31       -0.10      2.85 o 
   7   3   4      137.74      145.81      6.05 o 
   8   3   4      506.99      530.46     12.09 o 
   9   3   4       40.51       30.14      4.47 o 
  10   3   4      124.28      109.99      7.53 o 
  11   3   4        1.83       -6.86      6.86 o 
  12   3   4      107.71       84.23     10.74 o 
  13   3   4        2.27       23.63     10.20 o 
   0   4   4     2181.61     2466.31     40.26 o 
   1   4   4      283.71      295.58      5.76 o 
   2   4   4     1950.58     2163.93     25.83 o 
   3   4   4      114.23      116.02      5.28 o 
   4   4   4       75.92       80.39      4.84 o 
   5   4   4        4.14        5.62      2.00 o 
   6   4   4       33.20       26.91      4.10 o 
   7   4   4     1672.21     1763.40     26.57 o 
   8   4   4       12.03       12.23      4.05 o 
   9   4   4       15.90       12.40      4.84 o 
  10   4   4       18.46       15.70      5.28 o 
  11   4   4       28.26       14.26      6.34 o 
  12   4   4       19.01        9.23      7.61 o 
  13   4   4       14.43       22.22     13.65 o 
   1   5   4       76.50       78.53      3.66 o 
   2   5   4      208.19      203.72      5.23 o 
   3   5   4      867.43      903.22     13.62 o 
   4   5   4      107.22      103.10      4.34 o 
   5   5   4      215.29      209.01      6.01 o 
   6   5   4        3.68        4.03      2.54 o 
   7   5   4      535.10      545.68     13.82 o 
   8   5   4        3.48        5.61      4.99 o 
   9   5   4        2.04        8.80      3.93 o 
  10   5   4        5.83        0.94      5.41 o 
  11   5   4       32.12        4.64      7.74 o 
  12   5   4       60.64       68.33     15.00 o 
   0   6   4      611.06      638.19     15.94 o 
   1   6   4      102.22      107.02      6.72 o 
   2   6   4      422.65      466.98      9.42 o 
   3   6   4      669.21      699.95     11.75 o 
   4   6   4     1081.15     1182.68     21.10 o 
   5   6   4      396.68      374.04     11.59 o 
   6   6   4       98.84       82.57      6.48 o 
   7   6   4      220.02      224.75     10.92 o 
   8   6   4       16.35       18.15      5.74 o 
   9   6   4      161.62      139.57     10.12 o 
  10   6   4        1.56       -3.39      7.40 o 
  11   6   4       57.27       17.73     12.57 o 
  12   6   4        0.56       -5.32     14.43 o 
   1   7   4      600.60      620.61     13.57 o 
   2   7   4       28.82       28.18      2.95 o 
   3   7   4      303.89      285.53      9.25 o 
   4   7   4       81.29       62.80      5.58 o 
   5   7   4      736.67      759.56     17.28 o 
   6   7   4        0.01       -0.91      3.85 o 
   7   7   4       12.95       16.05      7.20 o 
   8   7   4       11.78        4.21      7.52 o 
   9   7   4       36.42       23.73     11.09 o 
  10   7   4       33.06        9.37     11.62 o 
  11   7   4        0.12       -7.82     17.02 o 
   0   8   4      318.25      340.89     12.74 o 
   1   8   4      202.86      194.03      8.04 o 
   2   8   4        0.85        0.41      2.26 o 
   3   8   4      796.01      835.35     19.20 o 
   4   8   4        0.67        1.08      3.77 o 
   5   8   4      293.52      290.89     10.24 o 
   6   8   4       41.15        9.74      6.96 o 
   7   8   4       53.14       66.95     14.68 o 
   8   8   4        1.20       -1.30     15.76 o 
   9   8   4      473.94      493.54     28.13 o 
  10   8   4        0.06       -5.07     12.99 o 
   1   9   4     1779.81     2013.94     33.76 o 
   2   9   4      133.26      129.86      8.51 o 
   3   9   4     1261.28     1349.62     35.68 o 
   4   9   4       13.87       12.61      5.64 o 
   5   9   4      260.02      263.70     18.52 o 
   6   9   4       54.98       32.51     12.01 o 
   7   9   4      760.02      781.20     35.16 o 
   8   9   4        4.38        4.70     12.90 o 
   9   9   4      177.99      201.97     27.26 o 
   0  10   4       23.90       22.69      7.42 o 
   1  10   4        1.66       -0.72      5.83 o 
   2  10   4      344.83      331.66     20.67 o 
   3  10   4       36.89       24.02     11.49 o 
   4  10   4       12.20        9.18      8.09 o 
   5  10   4       89.78       73.59     20.75 o 
   6  10   4        0.72       -7.60     12.92 o 
   7  10   4      966.23     1059.47     42.92 o 
   1  11   4      152.13      143.19     26.78 o 
   2  11   4        2.72       -4.33      9.23 o 
   3  11   4      647.83      687.01     36.49 o 
   4  11   4       11.65       -5.03     32.96 o 
   5  11   4       99.69       95.83     23.03 o 
   1   1   5      216.24      202.33      6.26 o 
   2   1   5       21.71       19.71      2.36 o 
   3   1   5     1614.84     1783.10     25.10 o 
   4   1   5      124.18      109.60      4.61 o 
   5   1   5      426.76      532.64     11.15 o 
   6   1   5      116.11      106.63      5.02 o 
   7   1   5       50.99       48.39      4.58 o 
   8   1   5      285.82      290.56      8.43 o 
   9   1   5      195.52      181.73      6.68 o 
  10   1   5        8.60        0.84      5.89 o 
  11   1   5       17.04       14.80      4.70 o 
  12   1   5      191.45      195.59     28.65 o 
  13   1   5       78.25       43.84     13.30 o 
   0   2   5      790.89      709.72     18.87 o 
   1   2   5      220.88      229.10      5.47 o 
   2   2   5     1009.71     1000.43     15.13 o 
   3   2   5        4.77        3.68      2.34 o 
   4   2   5     1483.11     1484.54     22.60 o 
   5   2   5        1.09       -1.37      2.43 o 
   6   2   5      111.90       88.13      4.92 o 
   7   2   5      524.64      530.02     10.41 o 
   8   2   5       33.43       23.66      4.52 o 
   9   2   5       14.65       15.55      4.82 o 
  10   2   5        0.87        4.81      4.97 o 
  11   2   5        2.52       -6.89      6.89 o 
  12   2   5        4.13        4.94     11.46 o 
  13   2   5      166.19      149.62     16.36 o 
   1   3   5      416.31      458.49      8.48 o 
   2   3   5      188.95      158.74      4.48 o 
   3   3   5      308.31      339.24      7.00 o 
   4   3   5      592.46      562.97     10.06 o 
   5   3   5       15.07       13.39      2.40 o 
   6   3   5     1263.41     1322.90     20.87 o 
   7   3   5      321.88      338.90      9.56 o 
   8   3   5     1247.78     1262.34     21.73 o 
   9   3   5      466.50      473.29     13.06 o 
  10   3   5      792.02      866.59     23.08 o 
  11   3   5        2.14        9.23      8.25 o 
  12   3   5      582.75      615.32     29.28 o 
  13   3   5        1.34        7.37     11.25 o 
   0   4   5     3807.11     3620.73     56.94 o 
   1   4   5      979.59     1123.96     16.22 o 
   2   4   5     6920.35     7136.98     78.90 o 
   3   4   5       12.86        8.76      2.25 o 
   4   4   5     1901.98     1917.64     27.57 o 
   5   4   5       10.31        7.23      2.63 o 
   6   4   5     1313.86     1344.10     21.48 o 
   7   4   5        0.84        3.08      3.07 o 
   8   4   5     1516.24     1574.04     28.64 o 
   9   4   5        5.18       -2.54      4.50 o 
  10   4   5       44.98       34.49      6.99 o 
  11   4   5       52.96       59.18     12.63 o 
  12   4   5       39.26       19.48      8.40 o 
  13   4   5        1.99       -6.18     12.46 o 
   1   5   5      136.42      146.30      4.63 o 
   2   5   5     1014.06     1089.26     15.27 o 
   3   5   5       32.77       27.20      2.85 o 
   4   5   5      230.91      222.85      6.50 o 
   5   5   5     1553.14     1610.64     24.28 o 
   6   5   5     1274.24     1328.24     22.44 o 
   7   5   5       52.66       40.90      4.93 o 
   8   5   5      672.15      730.91     18.29 o 
   9   5   5      119.36      102.16      7.61 o 
  10   5   5     1371.26     1521.26     40.04 o 
  11   5   5       13.64       25.53     10.47 o 
  12   5   5     1004.48     1222.61     50.13 o 
   0   6   5     2752.30     3057.24     57.31 o 
   1   6   5       51.56       37.96      3.25 o 
   2   6   5     1270.49     1324.05     19.68 o 
   3   6   5       39.39       38.11      3.38 o 
   4   6   5     1809.34     1919.27     28.80 o 
   5   6   5      163.76      160.18      6.58 o 
   6   6   5      544.72      573.64     18.15 o 
   7   6   5       25.90       30.33      3.74 o 
   8   6   5      278.19      280.94      9.48 o 
   9   6   5      133.61      126.22     13.33 o 
  10   6   5       25.02       23.86     10.12 o 
  11   6   5        6.80       -6.48     11.79 o 
   1   7   5       19.61       21.89      3.32 o 
   2   7   5       55.43       48.15      4.01 o 
   3   7   5       26.34       17.69      2.61 o 
   4   7   5      611.77      652.92     15.67 o 
   5   7   5     2700.42     3018.57     54.35 o 
   6   7   5      326.98      315.62     18.00 o 
   7   7   5      153.34      132.28     11.32 o 
   8   7   5      725.23      812.83     30.24 o 
   9   7   5        0.00       -2.30     11.61 o 
  10   7   5      273.61      287.97     21.46 o 
  11   7   5        0.01      -16.24     16.24 o 
   0   8   5     1076.79     1129.08     33.95 o 
   1   8   5        0.38       -1.08      3.02 o 
   2   8   5       93.37       83.23      4.62 o 
   3   8   5      144.41      113.77      7.06 o 
   4   8   5      818.46      859.10     20.53 o 
   5   8   5      306.64      280.78     16.45 o 
   6   8   5      115.09      107.57      9.63 o 
   7   8   5       41.77       37.03     14.38 o 
   8   8   5       12.72       22.31     13.70 o 
   9   8   5      129.68      115.72     16.89 o 
  10   8   5       23.16       18.89     16.95 o 
   1   9   5       70.67       50.37      5.89 o 
   2   9   5       58.77       47.36      6.25 o 
   3   9   5       59.78       38.00     10.32 o 
   4   9   5       45.54       21.03      5.73 o 
   5   9   5       58.14       42.90     12.51 o 
   6   9   5       31.01       25.64     16.10 o 
   7   9   5       64.70       62.16     15.24 o 
   8   9   5       23.91        6.46     12.19 o 
   0  10   5      105.93      104.16     12.41 o 
   1  10   5      163.52      154.82     12.27 o 
   2  10   5       32.79       20.92      9.53 o 
   3  10   5        6.63       15.84      8.10 o 
   4  10   5        2.52      -11.44     11.44 o 
   5  10   5        8.49        6.78     13.78 o 
   6  10   5       15.52       -4.83     13.66 o 
   7  10   5      195.34      192.02     45.99 o 
   1  11   5       20.97        6.06     11.13 o 
   2  11   5        6.13      -13.56     13.56 o 
   3  11   5       13.84       10.65     21.06 o 
   4  11   5       15.59       20.31     14.63 o 
   0   0   6     1074.57     1097.32     36.50 o 
   1   0   6       10.70        6.66      3.90 o 
   2   0   6      216.08      251.73     10.69 o 
   3   0   6     1142.34     1147.97     27.83 o 
   4   0   6      354.73      287.94      9.99 o 
   5   0   6     1614.96     1646.91     42.20 o 
   6   0   6      318.28      345.19     19.05 o 
   7   0   6      753.90      738.17     21.42 o 
   8   0   6        2.13       -1.18      5.56 o 
   9   0   6     1140.46     1186.85     30.04 o 
  10   0   6       55.62       37.67     10.86 o 
  11   0   6      279.90      269.40     18.97 o 
  12   0   6       18.26       13.42     27.28 o 
  13   0   6     1687.81     1853.43    143.57 o 
   1   1   6     2479.53     2293.57     36.90 o 
   2   1   6       29.75       27.93      2.95 o 
   3   1   6     6518.98     6809.72     85.95 o 
   4   1   6      250.80      248.02      7.46 o 
   5   1   6      869.31      761.29     14.60 o 
   6   1   6      117.65       99.73      5.21 o 
   7   1   6      952.88     1000.16     18.55 o 
   8   1   6      168.51      153.05      8.66 o 
   9   1   6      110.73      104.85      6.49 o 
  10   1   6      262.76      243.26     10.10 o 
  11   1   6        1.68        8.44      4.49 o 
  12   1   6       82.32       85.54     11.52 o 
  13   1   6       12.79       41.98     15.72 o 
   0   2   6     2869.55     2889.42     51.37 o 
   1   2   6     2362.51     2706.18     35.16 o 
   2   2   6     1193.59     1219.84     20.58 o 
   3   2   6      461.09      574.64     11.65 o 
   4   2   6      733.82      714.71     13.63 o 
   5   2   6     1046.05     1061.48     19.72 o 
   6   2   6       18.00       11.23      3.86 o 
   7   2   6     1462.04     1504.01     26.28 o 
   8   2   6      347.56      334.68      9.86 o 
   9   2   6     1002.03     1021.62     25.09 o 
  10   2   6       77.60       68.92      8.55 o 
  11   2   6      531.40      576.12     41.87 o 
  12   2   6       30.83       22.27      8.34 o 
  13   2   6      403.35      431.50     26.49 o 
   1   3   6     2674.19     2866.48     36.57 o 
   2   3   6        7.74        5.52      2.82 o 
   3   3   6      904.06      817.61     14.05 o 
   4   3   6       86.40       82.41      4.35 o 
   5   3   6      217.04      200.01      7.24 o 
   6   3   6      266.07      253.77      6.95 o 
   7   3   6      811.25      823.80     17.44 o 
   8   3   6      191.32      179.52      8.18 o 
   9   3   6      232.63      210.64     13.73 o 
  10   3   6       87.12       83.46     11.52 o 
  11   3   6        4.22        8.65      8.79 o 
  12   3   6       68.47       51.82     11.12 o 
  13   3   6       13.87       11.67     20.88 o 
   0   4   6       50.25       30.22      4.82 o 
   1   4   6      578.75      621.11     11.00 o 
   2   4   6        9.71        7.96      2.55 o 
   3   4   6       59.20       62.91      4.86 o 
   4   4   6      522.89      543.71     10.63 o 
   5   4   6     1025.42     1089.22     17.40 o 
   6   4   6      184.37      188.71      6.90 o 
   7   4   6      776.86      784.87     16.46 o 
   8   4   6        0.02       -1.50      5.01 o 
   9   4   6      691.52      722.41     20.97 o 
  10   4   6        9.82       14.46      7.58 o 
  11   4   6       82.30       89.76     21.22 o 
  12   4   6       15.49       -6.02     16.66 o 
   1   5   6        0.51        0.40      2.61 o 
   2   5   6        6.31        7.36      2.61 o 
   3   5   6      349.98      359.46     11.83 o 
   4   5   6       39.07       35.08      3.69 o 
   5   5   6      767.52      785.34     15.76 o 
   6   5   6        2.22        1.98      5.22 o 
   7   5   6      628.00      660.37     17.65 o 
   8   5   6       26.85       17.19      5.59 o 
   9   5   6       88.81       85.27      8.08 o 
  10   5   6        1.27       -1.80      5.89 o 
  11   5   6       33.80       10.79     10.71 o 
  12   5   6        0.52       13.81     16.70 o 
   0   6   6       46.64       22.64      4.37 o 
   1   6   6       94.88       89.04      4.29 o 
   2   6   6       86.57       71.82      4.78 o 
   3   6   6      935.03      964.15     20.50 o 
   4   6   6      464.84      434.37     10.95 o 
   5   6   6       29.87       20.90      3.40 o 
   6   6   6      470.69      521.72     13.39 o 
   7   6   6       12.42        4.24      2.72 o 
   8   6   6       21.94       12.59      4.91 o 
   9   6   6        3.47       12.70     11.10 o 
  10   6   6       14.78       -9.13      9.72 o 
  11   6   6      724.83      811.03     39.30 o 
   1   7   6      458.69      451.89     11.47 o 
   2   7   6        1.35       -3.37      3.37 o 
   3   7   6      847.84      869.57     17.09 o 
   4   7   6       46.12       36.63      3.55 o 
   5   7   6        0.11        0.37      6.11 o 
   6   7   6       21.67       17.34      9.83 o 
   7   7   6      529.46      516.78     20.11 o 
   8   7   6       54.27       61.20     12.11 o 
   9   7   6        1.65        2.31     13.04 o 
  10   7   6       19.05       25.94     18.17 o 
   0   8   6      111.76      106.05      7.79 o 
   1   8   6       48.96       42.64      4.90 o 
   2   8   6       82.40       76.76      4.98 o 
   3   8   6        4.10        0.50      2.79 o 
   4   8   6       19.38       10.77      6.00 o 
   5   8   6       67.86       60.52     12.22 o 
   6   8   6       19.78       15.88      9.03 o 
   7   8   6     1338.20     1540.04     82.46 o 
   8   8   6       30.31        5.88     13.70 o 
   9   8   6      112.09      106.15     25.81 o 
   1   9   6      512.59      547.44     25.59 o 
   2   9   6       38.87       33.99      5.23 o 
   3   9   6      316.05      322.38     17.22 o 
   4   9   6       25.68       16.61      8.46 o 
   5   9   6     1298.42     1404.07     54.46 o 
   6   9   6       10.87       15.46     15.08 o 
   7   9   6        8.02      -13.35     13.35 o 
   8   9   6       30.93       10.29     16.06 o 
   0  10   6       88.35       86.89     18.21 o 
   1  10   6        0.65        3.16      7.19 o 
   2  10   6       92.33       97.77     12.01 o 
   3  10   6      261.75      281.64     17.85 o 
   4  10   6      180.68      176.62     22.67 o 
   5  10   6      400.23      406.29     28.51 o 
   6  10   6      138.27       98.06     19.10 o 
   1  11   6      804.04      841.33     44.63 o 
   2  11   6        2.98       -8.00     15.15 o 
   3  11   6      137.88      105.37     21.80 o 
   1   1   7      603.96      576.83     12.56 o 
   2   1   7       26.83       31.27      3.91 o 
   3   1   7        1.97        4.44      2.87 o 
   4   1   7       27.44       42.30      4.17 o 
   5   1   7      365.80      388.34     10.22 o 
   6   1   7      258.26      242.79      8.35 o 
   7   1   7      116.46      109.51      6.71 o 
   8   1   7      783.54      811.17     17.97 o 
   9   1   7       25.68       19.76      5.62 o 
  10   1   7        0.99       -3.35      6.20 o 
  11   1   7        0.71       -5.73      7.93 o 
  12   1   7      142.98      181.93     23.05 o 
  13   1   7       28.97       31.84     13.53 o 
   0   2   7     2400.27     2490.43     46.07 o 
   1   2   7      312.48      316.45      7.92 o 
   2   2   7      650.97      625.44     12.56 o 
   3   2   7       50.57       32.84      3.80 o 
   4   2   7     1138.11     1111.93     19.65 o 
   5   2   7      421.52      394.78     11.77 o 
   6   2   7      413.96      383.67     11.10 o 
   7   2   7       22.31       14.93      4.35 o 
   8   2   7      297.59      316.61     11.59 o 
   9   2   7      591.42      619.25     13.82 o 
  10   2   7       95.18       71.69     11.41 o 
  11   2   7      341.26      366.28     17.80 o 
  12   2   7        6.66        5.37      8.55 o 
  13   2   7        4.25        3.92     13.47 o 
   1   3   7     2221.30     2345.84     32.36 o 
   2   3   7      148.22      146.01      5.73 o 
   3   3   7       58.71       44.08      3.87 o 
   4   3   7     1279.56     1423.49     22.01 o 
   5   3   7     1284.55     1348.78     22.77 o 
   6   3   7        6.78        7.39      5.35 o 
   7   3   7        1.63        0.60      3.41 o 
   8   3   7      125.41      133.85      8.68 o 
   9   3   7      358.83      394.11     16.99 o 
  10   3   7      552.19      628.31     24.20 o 
  11   3   7        4.48        4.27     12.63 o 
  12   3   7      257.15      291.61     29.05 o 
   0   4   7      409.01      391.03     14.52 o 
   1   4   7      239.08      257.60      7.30 o 
   2   4   7      821.63      832.86     15.04 o 
   3   4   7      126.47      118.31      5.43 o 
   4   4   7      403.76      387.83      9.79 o 
   5   4   7      753.28      770.90     16.38 o 
   6   4   7       99.20       96.91      4.94 o 
   7   4   7      413.40      422.17     16.95 o 
   8   4   7       95.82       89.39      8.95 o 
   9   4   7      679.18      760.01     26.67 o 
  10   4   7       39.83       14.45      8.50 o 
  11   4   7       48.62       61.62     10.34 o 
  12   4   7       12.35       24.89     16.15 o 
   1   5   7      705.61      704.77     13.59 o 
   2   5   7       36.57       29.55      3.70 o 
   3   5   7      840.12      864.57     16.20 o 
   4   5   7       14.26       12.70      3.52 o 
   5   5   7     2238.68     2481.05     38.34 o 
   6   5   7     1408.11     1476.33     29.57 o 
   7   5   7       16.18       15.20      4.84 o 
   8   5   7      633.37      671.67     24.48 o 
   9   5   7        5.01        7.85      6.74 o 
  10   5   7      210.99      177.52     18.99 o 
  11   5   7        2.93        6.29     12.68 o 
   0   6   7     2282.92     2509.80     59.83 o 
   1   6   7       15.09       12.25      3.40 o 
   2   6   7      578.48      605.44     12.82 o 
   3   6   7      228.31      213.90      8.09 o 
   4   6   7     1499.29     1579.61     28.29 o 
   5   6   7      128.55      120.69      7.61 o 
   6   6   7      246.96      264.58     10.55 o 
   7   6   7      495.94      504.58     18.00 o 
   8   6   7      321.25      334.72     15.61 o 
   9   6   7      223.57      218.12     19.76 o 
  10   6   7       16.52        9.55     11.83 o 
  11   6   7      366.45      392.74     56.18 o 
   1   7   7      837.72      872.24     17.96 o 
   2   7   7       96.44       92.29      5.79 o 
   3   7   7      835.19      900.49     17.96 o 
   4   7   7      776.89      818.38     19.72 o 
   5   7   7      167.26      175.18     11.37 o 
   6   7   7        8.36        2.12      7.84 o 
   7   7   7      910.06      930.87     36.09 o 
   8   7   7      134.67      124.23     18.43 o 
   9   7   7       56.33       18.08     18.78 o 
  10   7   7      517.86      614.24     43.53 o 
   0   8   7     1099.56     1164.90     31.04 o 
   1   8   7       78.89       70.37      6.16 o 
   2   8   7       78.25       53.33      5.85 o 
   3   8   7      130.34      121.79     10.41 o 
   4   8   7      563.68      633.75     20.32 o 
   5   8   7        7.36        3.66      9.50 o 
   6   8   7       31.39       25.52     10.37 o 
   7   8   7      211.43      210.52     22.29 o 
   8   8   7      244.13      235.96     28.30 o 
   9   8   7        2.59      -18.03     18.03 o 
   1   9   7        2.88        1.26      5.41 o 
   2   9   7        0.11        2.90      5.42 o 
   3   9   7      216.21      230.94     21.45 o 
   4   9   7      113.79       93.66     13.16 o 
   5   9   7       10.59       11.12     14.20 o 
   6   9   7      205.36      186.58     20.84 o 
   7   9   7       81.49       62.83     18.87 o 
   0  10   7       31.05       -1.95     17.36 o 
   1  10   7       84.77       72.76     11.06 o 
   2  10   7       46.70       29.34     12.45 o 
   3  10   7        0.55        3.26     11.42 o 
   4  10   7        1.04        3.50     12.25 o 
   5  10   7        1.55       -6.69     14.53 o 
   1  11   7        6.02       33.23     15.61 o 
   0   0   8     3120.88     3096.35     96.65 o 
   1   0   8       67.25       58.98      7.46 o 
   2   0   8     8347.31     9016.36    169.89 o 
   3   0   8       35.33       31.94      7.45 o 
   4   0   8      430.02      365.01     21.71 o 
   5   0   8      567.15      541.73     22.95 o 
   6   0   8     1170.20     1265.80     33.30 o 
   7   0   8      236.85      224.98     15.06 o 
   8   0   8      803.03      756.35     50.09 o 
   9   0   8     1302.75     1300.79     58.58 o 
  10   0   8      472.58      472.93     28.32 o 
  11   0   8      121.94      140.26     28.59 o 
  12   0   8        1.75      -14.21     15.35 o 
   1   1   8     1192.57     1206.20     21.90 o 
   2   1   8      277.04      286.16     11.78 o 
   3   1   8        0.45        5.24      3.76 o 
   4   1   8      362.79      320.21      9.75 o 
   5   1   8      791.10      794.91     17.53 o 
   6   1   8     1221.65     1308.47     24.20 o 
   7   1   8        0.93       -3.06      4.39 o 
   8   1   8      669.95      703.59     27.16 o 
   9   1   8      211.72      191.56     22.71 o 
  10   1   8     1068.11     1254.76     40.95 o 
  11   1   8        4.05       -0.89      8.23 o 
  12   1   8      484.37      497.32     34.23 o 
   0   2   8      646.57      603.34     17.99 o 
   1   2   8      180.15      158.92      7.00 o 
   2   2   8      643.46      568.27     12.74 o 
   3   2   8        5.09        5.46      3.37 o 
   4   2   8     1206.03     1228.31     22.96 o 
   5   2   8      527.73      516.10     15.18 o 
   6   2   8     1787.63     1894.01     37.54 o 
   7   2   8      155.50      154.88      8.58 o 
   8   2   8       98.20       71.80      7.85 o 
   9   2   8      220.01      206.12     11.21 o 
  10   2   8       66.22       55.41     11.12 o 
  11   2   8       23.91       13.58      8.86 o 
  12   2   8      105.36      105.35     15.64 o 
   1   3   8      164.74      134.00      5.65 o 
   2   3   8        3.39        5.05      3.62 o 
   3   3   8      942.26      955.01     17.68 o 
   4   3   8      361.45      329.21      9.73 o 
   5   3   8      521.35      520.95     12.22 o 
   6   3   8       13.22       13.16      4.52 o 
   7   3   8       52.65       45.09      5.06 o 
   8   3   8      675.77      728.97     32.04 o 
   9   3   8        0.04       -2.07      8.49 o 
  10   3   8       16.04       10.62      8.84 o 
  11   3   8       50.24       19.85      9.93 o 
  12   3   8      254.75      250.29     17.25 o 
   0   4   8       36.15       25.84      5.58 o 
   1   4   8       21.76       15.41      4.10 o 
   2   4   8     1270.75     1378.26     22.65 o 
   3   4   8       10.25        6.94      3.51 o 
   4   4   8      113.73      107.81      7.06 o 
   5   4   8       39.07       27.64      5.01 o 
   6   4   8        5.13        4.29      4.06 o 
   7   4   8       79.15       74.42      8.51 o 
   8   4   8       50.28       40.40     10.06 o 
   9   4   8       17.34       12.98      8.22 o 
  10   4   8      146.96      117.44     18.11 o 
  11   4   8        0.55        7.13     11.13 o 
   1   5   8       36.01       27.74      4.30 o 
   2   5   8       10.30        8.04      3.55 o 
   3   5   8       37.26       35.70      4.60 o 
   4   5   8        0.66        3.61      3.80 o 
   5   5   8      580.96      614.63     23.37 o 
   6   5   8        3.78        5.06      4.47 o 
   7   5   8      128.54      118.89      9.83 o 
   8   5   8       10.56       -2.11      8.38 o 
   9   5   8        6.55       -1.69      8.13 o 
  10   5   8        0.06        4.08     12.46 o 
  11   5   8       11.14      -14.70     15.85 o 
   0   6   8      842.19      905.81     27.90 o 
   1   6   8      309.63      305.27      9.54 o 
   2   6   8       87.78       80.98      8.91 o 
   3   6   8       17.98       10.15      4.42 o 
   4   6   8       75.66       68.58      7.80 o 
   5   6   8      276.72      265.49     15.10 o 
   6   6   8      422.84      450.62     16.60 o 
   7   6   8        1.05       -6.65      6.65 o 
   8   6   8      105.91       82.31     15.01 o 
   9   6   8      130.22      140.77     18.09 o 
  10   6   8        7.98      -13.83     13.83 o 
   1   7   8       97.77       80.02      6.02 o 
   2   7   8       27.97       20.65      5.69 o 
   3   7   8       13.87        2.79      4.53 o 
   4   7   8      121.76      110.19      7.69 o 
   5   7   8      229.73      248.88     14.87 o 
   6   7   8       96.53       76.00     13.48 o 
   7   7   8        2.14        8.28     10.21 o 
   8   7   8      119.40       94.22     15.73 o 
   9   7   8        6.18      -17.95     17.95 o 
   0   8   8      604.07      649.40     29.55 o 
   1   8   8       76.41       46.55      7.41 o 
   2   8   8      471.91      507.08     21.00 o 
   3   8   8       98.12      104.03     13.71 o 
   4   8   8      914.62      950.76     37.20 o 
   5   8   8        0.04       -8.95     12.03 o 
   6   8   8      636.54      692.49     32.83 o 
   7   8   8       13.64       37.16     16.86 o 
   8   8   8       52.56       50.84     17.61 o 
   1   9   8      175.16      161.37     11.74 o 
   2   9   8       72.77       40.38      9.47 o 
   3   9   8       74.34       89.65     12.71 o 
   4   9   8       43.35       29.12     10.96 o 
   5   9   8       18.27       19.52     14.75 o 
   6   9   8      512.49      521.59     33.89 o 
   0  10   8      392.62      476.70     34.97 o 
   1  10   8        1.46       -6.82     12.24 o 
   2  10   8      894.66      960.17     38.04 o 
   3  10   8       31.28       43.93     15.82 o 
   4  10   8      105.02       90.47     17.03 o 
   1   1   9        8.94        8.34      4.15 o 
   2   1   9      404.67      414.33     11.65 o 
   3   1   9      243.63      218.27      9.44 o 
   4   1   9       17.51       13.81      4.37 o 
   5   1   9       73.27       55.00      6.15 o 
   6   1   9        7.04        3.86      4.40 o 
   7   1   9       39.76       28.97      6.79 o 
   8   1   9      301.66      321.73     19.16 o 
   9   1   9      379.23      324.50     20.74 o 
  10   1   9       89.74       66.46     12.29 o 
  11   1   9       43.32       25.54     13.89 o 
  12   1   9        0.98       -5.02     13.19 o 
   0   2   9      127.91      113.84     13.46 o 
   1   2   9       18.59       14.89      4.02 o 
   2   2   9       17.28        7.00      3.99 o 
   3   2   9        5.70        9.05      4.20 o 
   4   2   9        0.06       -4.03      4.03 o 
   5   2   9      165.02      159.45      8.55 o 
   6   2   9        0.62       -5.12      5.12 o 
   7   2   9     1221.57     1288.99     35.62 o 
   8   2   9        0.73        1.18      8.56 o 
   9   2   9        0.87        0.09     10.21 o 
  10   2   9        0.63       11.27     10.16 o 
  11   2   9      254.70      233.28     21.11 o 
   1   3   9     1316.52     1317.73     23.83 o 
   2   3   9      161.73      155.01      6.82 o 
   3   3   9     3571.73     3861.24     55.02 o 
   4   3   9       30.34       19.05      5.13 o 
   5   3   9       13.45       10.15      4.02 o 
   6   3   9      192.35      166.12      8.57 o 
   7   3   9     1029.48     1123.29     28.01 o 
   8   3   9       61.39       28.96      9.17 o 
   9   3   9      161.21      150.90     14.94 o 
  10   3   9       59.45       40.31     25.95 o 
  11   3   9        1.15       16.89     11.82 o 
   0   4   9      548.84      555.10     18.69 o 
   1   4   9       13.84        9.43      4.08 o 
   2   4   9        8.71        4.95      4.60 o 
   3   4   9     1286.09     1265.86     25.06 o 
   4   4   9      444.96      460.27     14.18 o 
   5   4   9       52.22       53.64      6.35 o 
   6   4   9       30.01       13.03      5.40 o 
   7   4   9     1123.84     1216.90     31.09 o 
   8   4   9        1.04       -8.52      8.52 o 
   9   4   9      628.17      726.04     32.51 o 
  10   4   9       56.00       48.38     17.88 o 
  11   4   9     1122.96     1176.96     61.21 o 
   1   5   9     2974.75     3222.07     52.05 o 
   2   5   9       85.25       68.50      5.73 o 
   3   5   9      903.34      940.02     21.76 o 
   4   5   9      198.85      194.59      9.06 o 
   5   5   9     1540.19     1625.75     37.06 o 
   6   5   9       34.17       34.01      6.67 o 
   7   5   9      593.01      633.43     27.11 o 
   8   5   9        1.41        3.07      8.28 o 
   9   5   9      260.86      284.74     19.96 o 
  10   5   9       10.49       -9.58     17.65 o 
   0   6   9        0.07        5.09      6.83 o 
   1   6   9        0.06        1.76      4.76 o 
   2   6   9       86.24       91.32     10.66 o 
   3   6   9      202.89      223.72     11.34 o 
   4   6   9        2.52       -1.48      5.85 o 
   5   6   9      297.79      306.79     17.80 o 
   6   6   9       12.94        6.96      7.09 o 
   7   6   9      670.47      702.10     30.59 o 
   8   6   9        7.53      -10.86     13.74 o 
   9   6   9      329.98      325.21     25.22 o 
   1   7   9      268.47      281.79     12.05 o 
   2   7   9       20.64       12.67      5.93 o 
   3   7   9      709.72      738.42     27.84 o 
   4   7   9       64.86       49.80     10.74 o 
   5   7   9      285.05      258.04     16.35 o 
   6   7   9       70.43       35.13     13.91 o 
   7   7   9       25.89        3.38     12.63 o 
   8   7   9       39.50       31.60     27.01 o 
   0   8   9      180.50      135.33     20.02 o 
   1   8   9       27.46       22.40      8.41 o 
   2   8   9      156.02      138.33     13.65 o 
   3   8   9       25.91       40.18      9.87 o 
   4   8   9       50.71       30.05     13.27 o 
   5   8   9      172.33      194.19     18.44 o 
   6   8   9       11.28      -12.16     12.16 o 
   7   8   9      148.54      158.17     65.79 o 
   1   9   9      325.15      355.41     21.99 o 
   2   9   9       52.64       37.20     13.38 o 
   3   9   9        1.17        6.02     12.05 o 
   4   9   9       34.48       25.12     12.54 o 
   5   9   9      416.94      463.46     65.43 o 
   0  10   9       12.71       -5.23     21.10 o 
   1  10   9       10.37       -8.28     17.97 o 
   2  10   9        7.19       24.95     18.31 o 
   0   0  10        6.75        4.38     12.09 o 
   1   0  10        0.03        3.32      6.19 o 
   2   0  10     5083.93     5360.18    119.20 o 
   3   0  10      314.21      296.25     18.54 o 
   4   0  10     1479.32     1513.87     42.78 o 
   5   0  10       76.72       73.54     10.56 o 
   6   0  10     1478.46     1522.00     50.21 o 
   7   0  10      944.76      916.25     62.04 o 
   8   0  10      162.33      177.11     21.89 o 
   9   0  10      584.88      682.04     42.82 o 
  10   0  10        1.79        9.16     16.04 o 
  11   0  10       14.64       -2.35     24.62 o 
   1   1  10      172.82      148.17      8.09 o 
   2   1  10      119.99       95.78      7.34 o 
   3   1  10      146.31      123.62      7.31 o 
   4   1  10      435.18      436.43     14.41 o 
   5   1  10      191.93      167.25     13.57 o 
   6   1  10      690.62      712.58     26.22 o 
   7   1  10       83.43       63.69     13.22 o 
   8   1  10     1172.64     1300.18     58.24 o 
   9   1  10       87.89       69.66     12.63 o 
  10   1  10      293.32      304.58     21.89 o 
  11   1  10       29.90       43.57     14.88 o 
   0   2  10     2128.30     2260.33     52.46 o 
   1   2  10      178.49      168.99      7.80 o 
   2   2  10     2139.41     2229.48     37.71 o 
   3   2  10      520.49      505.10     13.97 o 
   4   2  10      110.78      107.79      7.64 o 
   5   2  10      373.69      387.00     26.78 o 
   6   2  10      656.85      671.77     22.76 o 
   7   2  10      105.82       88.19     11.17 o 
   8   2  10      134.54      110.16     13.31 o 
   9   2  10       91.20       64.21     18.49 o 
  10   2  10      280.79      293.99     21.55 o 
  11   2  10        5.67       -0.35     12.15 o 
   1   3  10       25.17       22.03      4.72 o 
   2   3  10      156.82      152.54      7.82 o 
   3   3  10      680.28      682.32     19.39 o 
   4   3  10      113.63       91.40      8.14 o 
   5   3  10      100.05      104.63     11.66 o 
   6   3  10      156.46      167.89     10.57 o 
   7   3  10      146.30      163.97     11.50 o 
   8   3  10      224.65      218.42     17.28 o 
   9   3  10       19.71        0.53     10.88 o 
  10   3  10      358.03      377.52     35.45 o 
   0   4  10       23.40       23.25      6.46 o 
   1   4  10       80.18       50.91      6.19 o 
   2   4  10      117.00      115.13      7.52 o 
   3   4  10        9.67        3.17      5.08 o 
   4   4  10      403.55      386.26     14.54 o 
   5   4  10      112.03      102.11      8.92 o 
   6   4  10      154.68      176.59     17.41 o 
   7   4  10       36.75       35.37      9.73 o 
   8   4  10       16.10       15.85      9.61 o 
   9   4  10        4.29        8.97     10.81 o 
  10   4  10        0.03       -5.71     19.10 o 
   1   5  10       22.83       20.63      5.45 o 
   2   5  10       23.39       14.14      6.09 o 
   3   5  10       25.89       23.70      7.04 o 
   4   5  10        1.32        0.47      6.14 o 
   5   5  10      207.15      203.35     12.53 o 
   6   5  10       12.54        9.46      7.70 o 
   7   5  10        1.20       -1.67      8.10 o 
   8   5  10        6.06       -7.29     11.34 o 
   9   5  10        8.20        9.93     15.16 o 
   0   6  10      132.73       92.17     14.01 o 
   1   6  10       56.56       56.81     10.71 o 
   2   6  10      411.24      371.53     19.04 o 
   3   6  10        4.22       -1.62      6.58 o 
   4   6  10       63.00       69.51      8.92 o 
   5   6  10      122.53      115.92     13.26 o 
   6   6  10       39.61       35.67     11.30 o 
   7   6  10        1.04       -7.40     12.51 o 
   8   6  10      114.37       99.85     18.12 o 
   9   6  10        3.07        7.90     18.50 o 
   1   7  10       14.39        9.12      9.12 o 
   2   7  10       23.23       27.30      9.29 o 
   3   7  10        7.62        0.31      7.32 o 
   4   7  10       61.19       31.07     13.62 o 
   5   7  10       17.02        8.05     10.03 o 
   6   7  10      111.83       95.15     16.06 o 
   7   7  10        4.42       -1.64     16.27 o 
   0   8  10     1104.51     1306.28     70.40 o 
   1   8  10        6.97        0.59     11.29 o 
   2   8  10      362.11      409.96     22.95 o 
   3   8  10       31.70       39.02     15.70 o 
   4   8  10      207.49      223.43     32.34 o 
   5   8  10       54.13       50.45     19.05 o 
   6   8  10      156.47      118.22     18.27 o 
   1   9  10       11.57        7.04     11.82 o 
   2   9  10       18.04       15.81     12.56 o 
   3   9  10       18.18        7.69     12.40 o 
   4   9  10      122.21      103.68     18.45 o 
   1   1  11     1254.27     1276.34     30.14 o 
   2   1  11      350.86      340.99     12.21 o 
   3   1  11        1.16       -0.05      6.59 o 
   4   1  11       13.09       13.87      7.16 o 
   5   1  11      106.32      106.99     11.71 o 
   6   1  11        4.14        1.46      8.30 o 
   7   1  11       29.33       11.55      9.51 o 
   8   1  11        3.21       -1.37      9.23 o 
   9   1  11      443.17      404.49     36.47 o 
  10   1  11       37.45       34.94     16.90 o 
   0   2  11     2026.84     2145.29     58.76 o 
   1   2  11        5.43        2.03      5.81 o 
   2   2  11       44.34       33.12      6.99 o 
   3   2  11      421.47      405.30     19.14 o 
   4   2  11      469.63      470.92     18.88 o 
   5   2  11       88.42       61.55     11.27 o 
   6   2  11       15.68        7.99     10.09 o 
   7   2  11       34.24       28.19     10.78 o 
   8   2  11       64.32       49.72     12.47 o 
   9   2  11      572.29      614.04     32.57 o 
  10   2  11       79.53       52.35     14.63 o 
   1   3  11      476.61      439.25     14.55 o 
   2   3  11      136.29      118.02     10.32 o 
   3   3  11      486.63      497.24     17.46 o 
   4   3  11      190.38      184.47     12.38 o 
   5   3  11     1128.86     1176.77     35.51 o 
   6   3  11      120.22      128.32     16.46 o 
   7   3  11       94.24      115.70     14.24 o 
   8   3  11       66.50       46.55     12.77 o 
   9   3  11        2.21        2.92     12.62 o 
  10   3  11      442.17      438.75     45.71 o 
   0   4  11      389.15      360.45     18.98 o 
   1   4  11        0.06        0.42      5.23 o 
   2   4  11       22.92       17.81      6.51 o 
   3   4  11        3.55       10.67      6.32 o 
   4   4  11      485.85      500.35     21.05 o 
   5   4  11      535.07      574.11     21.97 o 
   6   4  11       28.91       19.91      9.54 o 
   7   4  11      386.44      391.25     23.28 o 
   8   4  11        4.35        4.73     10.65 o 
   9   4  11      260.33      215.86     25.98 o 
   1   5  11      830.10      973.28     33.76 o 
   2   5  11      194.37      170.59     20.19 o 
   3   5  11      648.64      659.11     26.47 o 
   4   5  11        1.27       -0.09      6.65 o 
   5   5  11      164.49      190.08     15.67 o 
   6   5  11      338.16      347.12     21.91 o 
   7   5  11      151.49      146.21     17.64 o 
   8   5  11       16.33       -3.81      9.80 o 
   0   6  11      404.88      420.66     43.78 o 
   1   6  11       31.02       30.31     11.07 o 
   2   6  11      241.03      259.11     25.11 o 
   3   6  11      165.67      160.21     14.24 o 
   4   6  11      242.19      248.42     16.00 o 
   5   6  11      172.36      148.56     21.73 o 
   6   6  11       32.31       19.62      9.86 o 
   7   6  11      314.01      309.08     26.81 o 
   1   7  11      664.18      718.83     32.07 o 
   2   7  11        8.96       -4.29      7.58 o 
   3   7  11      604.66      701.07     29.93 o 
   4   7  11      133.16      134.94     14.42 o 
   5   7  11      457.47      504.06     54.17 o 
   6   7  11        0.04       -5.12     20.47 o 
   0   8  11       27.00       26.33     24.26 o 
   1   8  11        7.33       12.22     10.24 o 
   2   8  11      141.64      138.05     17.77 o 
   3   8  11       85.15      136.65     41.29 o 
   4   8  11       27.78       29.82     16.38 o 
   0   0  12     4950.49     5517.17    249.44 o 
   1   0  12        1.38       -8.69     11.19 o 
   2   0  12      208.80      174.09     19.95 o 
   3   0  12       83.35       66.85     20.74 o 
   4   0  12      731.89      762.52     49.78 o 
   5   0  12      837.43      852.23     49.92 o 
   6   0  12       11.52       12.68     13.74 o 
   7   0  12      709.69      708.80     88.74 o 
   8   0  12       60.90       20.80     16.78 o 
   9   0  12      657.09      729.71     85.27 o 
   1   1  12      721.48      745.90     26.93 o 
   2   1  12       29.88       37.53     10.11 o 
   3   1  12     1138.46     1264.95     43.01 o 
   4   1  12      236.12      213.53     15.52 o 
   5   1  12      457.08      480.90     45.05 o 
   6   1  12       84.16       80.94     12.14 o 
   7   1  12      219.46      188.49     17.52 o 
   8   1  12      136.45      155.72     18.68 o 
   9   1  12       71.31       78.24     15.28 o 
   0   2  12      503.69      479.69     32.68 o 
   1   2  12      648.65      729.74     24.63 o 
   2   2  12      375.14      386.67     18.64 o 
   3   2  12      149.65      130.26     14.62 o 
   4   2  12     1099.17     1170.15     44.31 o 
   5   2  12      128.55      123.04     13.41 o 
   6   2  12      108.58       80.83     17.43 o 
   7   2  12       33.01       28.18     15.82 o 
   8   2  12      217.02      213.75     22.60 o 
   9   2  12      111.12       98.84     15.70 o 
   1   3  12      324.31      312.64     16.44 o 
   2   3  12        7.00        1.43      7.75 o 
   3   3  12       25.78       17.63     10.20 o 
   4   3  12        0.08       12.63      8.77 o 
   5   3  12       24.49       26.66      8.96 o 
   6   3  12      559.83      627.23     34.63 o 
   7   3  12       30.67       32.92     17.30 o 
   8   3  12       37.73       37.65     12.13 o 
   9   3  12       52.68       23.77     16.07 o 
   0   4  12       31.69        7.93     11.77 o 
   1   4  12       78.92       56.79     10.74 o 
   2   4  12      165.58      164.60     15.19 o 
   3   4  12       13.73        4.69     13.04 o 
   4   4  12       28.02       26.72     12.29 o 
   5   4  12      101.58       53.60     17.92 o 
   6   4  12       12.28       14.65     14.53 o 
   7   4  12        1.10       -3.50     11.90 o 
   8   4  12       45.97       47.36     16.86 o 
   1   5  12        0.52        8.65      9.45 o 
   2   5  12       17.16        7.05      9.12 o 
   3   5  12       14.68        3.40      9.53 o 
   4   5  12        0.00        9.66     11.01 o 
   5   5  12       71.54       57.19     11.70 o 
   6   5  12       51.52       68.89     17.43 o 
   7   5  12        0.00       -0.52     11.33 o 
   0   6  12      178.34      142.94     35.71 o 
   1   6  12       26.07       21.63     11.57 o 
   2   6  12       49.38       60.99     13.76 o 
   3   6  12        0.35       10.35      9.40 o 
   4   6  12       92.64       73.81     18.31 o 
   5   6  12        1.14        0.93     12.87 o 
   6   6  12      146.55      164.17     47.52 o 
   1   7  12      101.95      101.87     14.15 o 
   2   7  12        2.82       -5.59     11.41 o 
   3   7  12      110.38      117.14     27.89 o 
   4   7  12       20.49      -12.61     13.76 o 
   5   7  12       36.49       11.90     16.16 o 
   0   8  12       51.79       36.56     23.03 o 
   1   8  12       71.63       62.69     20.41 o 
   2   8  12       96.61       67.07     19.44 o 
   1   1  13      109.76       89.59     14.94 o 
   2   1  13        4.23       16.40     26.88 o 
   3   1  13      186.75      153.53     14.79 o 
   4   1  13       19.13       16.11     10.19 o 
   5   1  13      111.58       84.09     13.88 o 
   6   1  13      211.84      224.54     21.84 o 
   7   1  13        3.27       11.28     14.94 o 
   8   1  13       15.15       56.39     20.39 o 
   0   2  13      137.44      134.09     25.14 o 
   1   2  13        0.27       10.31      9.90 o 
   2   2  13      822.03      876.75     36.50 o 
   3   2  13        5.59       14.33      9.33 o 
   4   2  13       47.55       51.28     11.61 o 
   5   2  13       39.20       28.78     11.74 o 
   6   2  13       64.86       33.30     13.12 o 
   7   2  13       39.29       15.49     12.35 o 
   8   2  13       15.10       21.14     19.48 o 
   1   3  13      401.33      426.54     25.46 o 
   2   3  13       62.65       48.54     12.22 o 
   3   3  13        0.63        1.96      9.21 o 
   4   3  13      111.12      102.91     16.26 o 
   5   3  13       21.58       27.90     17.91 o 
   6   3  13      220.09      227.60     19.91 o 
   7   3  13        1.05        6.55     11.55 o 
   0   4  13     1326.33     1555.97     76.84 o 
   1   4  13      250.08      221.77     16.87 o 
   2   4  13     1342.12     1440.79     53.64 o 
   3   4  13        1.24       -3.04     10.50 o 
   4   4  13      476.20      493.81     28.50 o 
   5   4  13      107.92       97.61     16.56 o 
   6   4  13      370.44      374.23     31.77 o 
   7   4  13        2.39        2.62     11.62 o 
   1   5  13       25.19       -4.60     14.08 o 
   2   5  13      150.55      162.86     16.79 o 
   3   5  13      408.31      434.56     32.72 o 
   4   5  13      242.80      222.48     19.17 o 
   5   5  13       40.43       46.64     14.70 o 
   6   5  13      103.52       85.86     20.92 o 
   0   6  13      688.60      802.20     86.03 o 
   1   6  13        3.96        2.32     10.28 o 
   2   6  13      256.94      289.78     21.65 o 
   3   6  13        0.05       -8.27     11.27 o 
   4   6  13      465.83      505.90     29.85 o 
   1   7  13      156.65      152.33     21.25 o 
   2   7  13        3.56       10.98     14.03 o 
   0   0  14        3.80      -16.41     18.40 o 
   1   0  14      143.33      117.33     43.83 o 
   2   0  14      125.98       83.81     26.83 o 
   3   0  14      545.18      557.98     44.40 o 
   4   0  14       93.91       96.14     21.04 o 
   5   0  14      120.55      147.33     46.22 o 
   6   0  14       23.03        9.77     26.06 o 
   7   0  14      402.02      325.92     37.85 o 
   1   1  14      960.87     1046.98     41.96 o 
   2   1  14        0.20        6.75     12.12 o 
   3   1  14      987.00     1148.44     59.31 o 
   4   1  14        9.18       10.67     10.58 o 
   5   1  14      230.13      239.92     25.88 o 
   6   1  14       43.10       36.38     13.71 o 
   7   1  14      500.22      566.56     37.24 o 
   0   2  14       69.25       80.08     25.39 o 
   1   2  14      264.71      256.67     20.56 o 
   2   2  14        0.74       11.50     11.55 o 
   3   2  14      129.25      105.78     16.36 o 
   4   2  14        0.03        0.18     10.63 o 
   5   2  14       87.98       89.87     16.18 o 
   6   2  14       72.35       44.12     13.86 o 
   1   3  14      238.79      248.65     22.81 o 
   2   3  14       24.60       27.22     12.53 o 
   3   3  14      151.25      127.98     30.33 o 
   4   3  14        1.07       -6.12     10.99 o 
   5   3  14      376.98      383.82     26.76 o 
   6   3  14       56.04       22.33     17.40 o 
   0   4  14      534.56      577.13     45.57 o 
   1   4  14       11.13        4.36     11.61 o 
   2   4  14      234.07      200.32     26.67 o 
   3   4  14      130.06      124.99     16.51 o 
   4   4  14        0.52        8.23     12.27 o 
   5   4  14        1.08       29.03     15.74 o 
   1   5  14       14.51       -3.73     17.73 o 
   2   5  14       27.31       13.76     12.49 o 
   3   5  14        3.95       -0.62     21.20 o 
   4   5  14        5.08       12.42     18.30 o 
   0   6  14        1.08       12.00     16.01 o 
   1   6  14        0.28        6.79     17.64 o 
   1   1  15       14.20       -8.43     11.68 o 
   2   1  15        1.93      -10.97     10.97 o 
   3   1  15        0.35        0.84     11.21 o 
   4   1  15       69.97       51.34     15.72 o 
   5   1  15      343.20      348.45     35.39 o 
   0   2  15      882.36      922.81     57.80 o 
   1   2  15        2.46       -0.76     18.26 o 
   2   2  15      240.39      226.72     21.11 o 
   3   2  15        1.89        8.01     13.97 o 
   4   2  15      118.55       84.90     19.76 o 
   1   3  15       81.57       92.15     16.28 o 
   2   3  15      115.80      101.95     19.38 o 
   3   3  15        3.21       -9.03     13.70 o 
   0   4  15      461.49      517.03     78.19 o 
   1   4  15       64.10       12.09     12.58 o 
   2   4  15      153.36       85.63     27.41 o 
   0   0  16      413.08      362.53     54.11 o 
   1   0  16       19.86       43.83     29.58 o 
                                                 
